# Supplementary material for: The Use of Nerve Conduction Study to Evaluate the Effects of Frozen Sock Treatment on Docetaxel-Induced Peripheral Neuropathy in Breast Cancer Patients: A Prospective Clinical Trial
Source: J Clin Med. 2025 Jan 28;14(3):864. doi: 10.3390/jcm14030864 (PMC11818139; doi:10.3390/jcm14030864)
Supplement: Supplementary file 1 [file jcm-14-00864-s001.zip]

Archive with 1 entries (1 files):
- jcm-3433948-supplementary.pdf
